# Supplementary material for: Student Expectations and Outcomes in Virtual vs. In-Person Interprofessional Simulations: A Qualitative Analysis
Source: Nurs Rep. 2025 Mar 20;15(3):114. doi: 10.3390/nursrep15030114 (PMC11944972; doi:10.3390/nursrep15030114)
Supplement: Supplementary file 1 [file nursrep-15-00114-s001.zip]

Archive with 3 entries (3 files):
- Supplementary S1 - Pre-test and Post-test questions.pdf
- Supplementary S2.pdf
- Supplementary S3.pdf
